# Supplementary material for: Neural Network-Based Granular Activity Recognition from Accelerometers: Assessing Generalizability Across Diverse Mobility Profiles
Source: Sensors (Basel). 2026 Feb 18;26(4):1320. doi: 10.3390/s26041320 (PMC12944021; doi:10.3390/s26041320)
Supplement: Supplementary file 1 [file sensors-26-01320-s001.zip]

Archive with 1 entries (1 files):
- sensors-4112961-supplementary.pdf
